# Supplementary material for: High-resolution cryo-EM structure of the Pseudomonas bacteriophage E217
Source: Nat Commun. 2023 Jul 8;14:4052. doi: 10.1038/s41467-023-39756-z (PMC10329688; doi:10.1038/s41467-023-39756-z)
Supplement: Supplementary file 4 — Source Data [file 41467_2023_39756_MOESM4_ESM.xlsx]

## Sheet: Fig. 8
Fig. 8b					Fig. 8a
strain	free phage/input	adsorbed phage
PAO1-replicate 1	0.118	0.882
PAO1-replicate 2	0.278	0.722
PAO1-replicate 3	0.193	0.807
PAO1-replicate 4	0.009	0.991
4a-replicate 1	1132	-0.132*
4a-replicate 2	0.843	0.157
4a-replicate 3	1012	-0.012*
4a-replicate 4	0.901	0.099
*considered as 0 in the Figure								Fig. 8c
Fig. 8d
	efficiency of plating
LPS (µg)	PAO1 LPS			4a LPS
	replicate 1	replicate 2	replicate 3	replicate 1	replicate 2	replicate 3
500	0.069	0.044	0.0	1134	0.942	0.846
50	0.861	0.544	0.608	0.972	0.875	0.711
5	1231	1026	0.804	1113	1192	0.846

## Sheet: T-test Fig. 8b
T Test: Two Independent Samples
SUMMARY			Hyp Mean Diff	0
Groups	Count	Mean	Variance	Cohen d
Group 1	4	0.850819	0.0129827
Group 2	4	0.0278658	0.0163395
Pooled			0.0146611	6.7966
T TEST: Equal Variances				Alpha	0.05
	std err	t-stat	df	p-value	t-crit	lower	upper	sig	effect r
One Tail	0.0856186	9.61185	6	3.6278e-05	1.94318			yes	0.969029
Two Tail	0.0856186	9.61185	6	7.2556e-05	2.44691	0.613452	1.03245	yes	0.969029

## Sheet: ANOVA test Fig. 8d
										TUKEY HSD/KRAMER			alpha	0.05
										group	mean	n	ss	df	q-crit
DESCRIPTION					Alpha	0.05				500	0.0379672	3	0.00245407
Group	Count	Sum	Mean	Variance	SS	Std Err	Lower	Upper		50	0.671552	3	0.0563544
500	3	0.113902	0.0379672	0.00122703	0.00245407	0.0902952	-0.158769	0.234703		5	1.0203	3	0.0913874
50	3	2.01466	0.671552	0.0281772	0.0563544	0.0902952	0.474815	0.868288		500-4a	0.974263	3	0.043054
5	3	3.06091	1.0203	0.0456937	0.0913874	0.0902952	0.823566	1.21704		50-4a	0.849779	3	0.0343933
500-4a	3	2.92279	0.974263	0.021527	0.043054	0.0902952	0.777527	1.171		5-4a	1.05075	3	0.0658726
50-4a	3	2.54934	0.849779	0.0171966	0.0343933	0.0902952	0.653043	1.04652				18	0.293516	12	4.75
5-4a	3	3.15225	1.05075	0.0329363	0.0658726	0.0902952	0.854015	1.24749		Q TEST					confidence intervals
										group 1	group 2	mean	std err	q-stat	lower	upper	p-value	mean-crit	Cohen d
ANOVA										500	50	0.633585	0.0902952	7.01682	0.204683	1.06249	0.00344196	0.428902	4.05116
Sources	SS	df	MS	F	P value	Eta-sq	RMSSE	Omega Sq		500	5	0.982335	0.0902952	10.8792	0.553433	1.41124	6.40932e-05	0.428902	6.28108
Between Groups	2.20526	5	0.441051	18.0318	3.28523e-05	0.882536	2.45165	0.825512		500	500-4a	0.936296	0.0902952	10.3693	0.507394	1.3652	0.000103089	0.428902	5.98671
Within Groups	0.293516	12	0.0244596							500	50-4a	0.811812	0.0902952	8.99065	0.38291	1.24071	0.000402099	0.428902	5.19075
Total	2.49877	17	0.146987							500	5-4a	1.01278	0.0902952	11.2164	0.583882	1.44169	4.71809e-05	0.428902	6.47578
										50	5	0.34875	0.0902952	3.86234	-0.0801518	0.777652	0.139271	0.428902	2.22992
										50	500-4a	0.302712	0.0902952	3.35247	-0.12619	0.731614	0.240014	0.428902	1.93555
										50	50-4a	0.178227	0.0902952	1.97383	-0.250675	0.607129	0.729079	0.428902	1.13959
										50	5-4a	0.3792	0.0902952	4.19956	-0.0497022	0.808102	0.0951521	0.428902	2.42462
										5	500-4a	0.0460387	0.0902952	0.509869	-0.382863	0.474941	0.998977	0.428902	0.294373
										5	50-4a	0.170523	0.0902952	1.88851	-0.258379	0.599425	0.761504	0.428902	1.09033
										5	5-4a	0.0304496	0.0902952	0.337223	-0.398452	0.459352	0.999863	0.428902	0.194696
										500-4a	50-4a	0.124484	0.0902952	1.37864	-0.304418	0.553386	0.917473	0.428902	0.795957
										500-4a	5-4a	0.0764882	0.0902952	0.847091	-0.352414	0.50539	0.989097	0.428902	0.489068
										50-4a	5-4a	0.200973	0.0902952	2.22573	-0.227929	0.629875	0.62849	0.428902	1.28503
